# Supplementary material for: Samovar: Single-Sample Mosaic Single-Nucleotide Variant Calling with Linked Reads
Source: iScience. 2019 May 29;18:1–10. doi: 10.1016/j.isci.2019.05.037 (PMC6609817; doi:10.1016/j.isci.2019.05.037)
Supplement: Data S1. Details of Pediatric Cancer Sequencing Data [file mmc2.xlsx]

## Sheet: 10X WGS WES Metadata
Case in Table 2, S2	NCH Case ID	Library Type(s)	10X Prep Identifier	Processing Number	10XG Sequencing Run Identifier	10XG Sequencing Run Concentration	No. of Lanes	Sample Name	Extraction Method	Average concentration after dilutions (ng/uL)	Input for GEM Generation (ng)	Date of Post GEM Incubation	Peak after GEM Generation and Barcoding (bp)	Average Size after GEM Generation and Barcoding (bp)	Date of Library Construction	Index Number	Index Sequence1	Index Sequence2	Index Sequence3	Index Sequence4	Peak after Library Construction	Average Size of Insert from Tape Station (bp)	Qubit ng/uL	Total Yield after QC	qPCR of 10XG based on 550bp size	10XG Exome Sequencing Run Identifier	10XG Exome Sequencing Run Concentration	No. of Lanes	Sample Identifer for 10XG Exome Capture	Volume (uL) Remove 250ng for Exome IDT Capture	DATE of Exome Capture	Number of Cycles	No. of rxn for Amp PCR	Volume used for each rxn Amp PCR	Peak after 10XG-IDTEXome	Average size after 10XG-IDTEXome	qPCR of 10XG Exome based on 550bp size
11	JL_17014_M17-2600	10XG WGS and WES	10XTEST12	1	IGM-HiSeq4000-117-0194B; 9-29-17; 151,8,151	3nM	1.33	17-0615-03_H3950_Tumor	AllPrep DNA	1.0035	1.25438	2017-09-21	520	828	2017-09-22	SI-GA-G5	GAGCAAGA	TCTGTGAT	CGCAGTTC	ATATCCCG	535	743	22.8	433.2	33.3581	IGM-HiSeq4000-118-0194A; 10-5-17; 151,8,8,151	3nM	0.66	17-0615-04_H3950_Tumor	10.9649	2017-09-26	9	2	4	600	739	31.6
11	JL_17014_M17-2600	10XG WGS and WES	10XTEST12	2	IGM-HiSeq4000-117-0194B; 9-29-17; 151,8,151	3nM	1.33	17-0617-03_H3390_BloodNormal	Puregene	0.9135	1.14187	2017-09-21	591	859	2017-09-22	SI-GA-G6	CTGACGCG	GGTCGTAC	TCCTTCTT	AAAGAAGA	591	803	24.4	463.6	33.1349	IGM-HiSeq4000-118-0194A; 10-5-17; 151,8,8,151	3nM	0.66	17-0617-04_H3390_BloodNormal	10.2459	6 Samples pooled together
12	JL_17015_M17-2670	10XG WGS and WES	10XTEST12	3	IGM-HiSeq4000-117-0194B; 9-29-17; 151,8,151	3nM	1.33	17-0618-03_H3949_Tumor	AllPrep DNA	1	1.25	2017-09-21	538	851	2017-09-22	SI-GA-G7	GGTATGCA	CTCGAAAT	ACACCTTC	TAGTGCGG	532	757	29.1	552.9	50.2427	IGM-HiSeq4000-118-0194A; 10-5-17; 151,8,8,151	3nM	0.66	17-0618-04_H3949_Tumor	8.59107
12	JL_17015_M17-2670	10XG WGS and WES	10XTEST12	4	IGM-HiSeq4000-117-0194B; 9-29-17; 151,8,151	3nM	1.33	17-0620-03_H3549_BloodNormal	Puregene	0.83	1.0375	2017-09-21	550	836	2017-09-22	SI-GA-G8	TATGAGCT	CCGATAGC	ATACCCAA	GGCTGTTG	550	771	26.3	499.7	48.2589	IGM-HiSeq4000-118-0194A; 10-5-17; 151,8,8,151	3nM	0.66	17-0620-04_H3549_BloodNormal	9.5057
13	JL_17016_M17-2796	10XG WGS and WES	10XTEST12	5	IGM-HiSeq4000-117-0194B; 9-29-17; 151,8,151	3nM	1.33	17-0621-03_H3948_Tumor	AllPrep DNA	1.05	1.3125	2017-09-21	492	821	2017-09-22	SI-GA-G9	TAGGACGT	ATCCCACA	GGAATGTC	CCTTGTAG	525	733	26.2	497.8	54.4584	IGM-HiSeq4000-118-0194A; 10-5-17; 151,8,8,151	3nM	0.66	17-0621-04_H3948_Tumor	9.54198
13	JL_17016_M17-2796	10XG WGS and WES	10XTEST12	6	IGM-HiSeq4000-117-0194B; 9-29-17; 151,8,151	3nM	1.33	17-0623-03_H3633_BloodNormal	Puregene	0.9715	1.21437	2017-09-21	505	809	2017-09-22	SI-GA-G10	TCGCCAGC	AATGTTAG	CGATAGCT	GTCAGCTA	524	730	32	608	60.2287	IGM-HiSeq4000-118-0194A; 10-5-17; 151,8,8,151	3nM	0.66	17-0623-04_H3633_BloodNormal	7.8125
10	JL_17013_M17-2121	10XG WGS and WES	10XTEST10	1	BGC-HiSeq4000-102-B; 8-11-17; 151,8,151	3nM	1.33	17-0469-03_H3182_Tumor	AllPrep DNA	0.9925	2.48125	2017-08-08	380	778	2017-08-09	SI-GA-F5	GACTACGT	CTAGCGAG	TCTATATC	AGGCGTCA	507	743	43.55	827.45	100.085	IGM-HiSeq4000-107-1B; 8-24-17; 151,8,8,151	3nM	0.33	17-0469-04_H3182_Tumor	5.74053	2017-08-22						20.6
10	JL_17013_M17-2121	10XG WGS and WES	10XTEST10	2	BGC-HiSeq4000-102-B; 8-11-17; 151,8,151	3nM	1.33	17-0471-03_H2397_BloodNormal	Puregene	1.02	2.55	2017-08-08	557	859	2017-08-09	SI-GA-F6	CGGAGCAC	GACCTATT	ACTTAGGA	TTAGCTCG	553	715	24.35	462.65	49.6901	IGM-HiSeq4000-107-1B; 8-24-17; 151,8,8,151	3nM	0.33	17-0471-04_H2397_BloodNormal	10.2669	9 Samples Pooled together
7	JL_17009_M17-2428	10XG WGS and WES	10XTEST10	3	BGC-HiSeq4000-102-B; 8-11-17; 151,8,151	3nM	1.33	17-0472-03_H3184_Tumor	AllPrep DNA	1.055	2.6375	2017-08-08	536	844	2017-08-09	SI-GA-F7	CGTGCAGA	AACAAGAT	TCGCTTCG	GTATGCTC	574	778	32.6	619.4	85.9775	IGM-HiSeq4000-107-1B; 8-24-17; 151,8,8,151	3nM	0.33	17-0472-04_H3184_Tumor	7.66871
7	JL_17009_M17-2428	10XG WGS and WES	10XTEST10	4	BGC-HiSeq4000-102-B; 8-11-17; 151,8,151	3nM	1.33	17-0474-03_H3086_BloodNormal	Puregene	1.075	2.6875	2017-08-08	510	836	2017-08-09	SI-GA-F8	CATGAACA	TCACTCGC	AGCTGGAT	GTGACTTG	583	781	39	741	85.4115	IGM-HiSeq4000-107-1B; 8-24-17; 151,8,8,151	3nM	0.33	17-0474-04_H3086_BloodNormal	6.41026
8	JL_17011_M17-2425	10XG WGS and WES	10XTEST10	5	BGC-HiSeq4000-102-B; 8-11-17; 151,8,151	3nM	1.33	17-0475-03_H3186_Tumor	AllPrep DNA	1.08	2.7	2017-08-08	533	842	2017-08-09	SI-GA-F9	CAAGCTCC	GTTCACTG	TCGTGAAA	AGCATGGT	556	780	43.35	823.65	84.8491	IGM-HiSeq4000-107-1B; 8-24-17; 151,8,8,151	3nM	0.33	17-0475-04_H3186_Tumor	5.76701
8	JL_17011_M17-2425	10XG WGS and WES	10XTEST10	6	BGC-HiSeq4000-102-B; 8-11-17; 151,8,151	3nM	1.33	17-0477-03_H3108_BloodNormal	Puregene	0.948	2.37	2017-08-08	505	835	2017-08-09	SI-GA-F10	GCTTGGCT	AAACAAAC	CGGGCTTA	TTCATCGG	582	778	45.15	857.85	87.6984	IGM-HiSeq4000-107-1B; 8-24-17; 151,8,8,151	3nM	0.33	17-0477-04_H3108_BloodNormal	5.5371
9	JL_17012_M17-2423	10XG WGS and WES	10XTEST10	7	IGM-HiSeq4000-106-A; 8-21-17; 151,8,151	3nM	1.25	17-0478-03_H3187_Tumor	AllPrep DNA	1.085	2.7125	2017-08-08	450	789	2017-08-09	SI-GA-F11	GCGAGAGT	TACGTTCA	AGTCCCAC	CTATAGTG	502	702	41.65	791.35	94.9331	IGM-HiSeq4000-107-1B; 8-24-17; 151,8,8,151	3nM	0.33	17-0478-04_H3187_Tumor	6.0024
9	JL_17012_M17-2423	10XG WGS and WES	10XTEST10	8	IGM-HiSeq4000-106-A; 8-21-17; 151,8,151	3nM	1.25	17-0480-03_H3188_TissueNormal	AllPrep DNA	1.05	2.625	2017-08-08	479	813	2017-08-09	SI-GA-F12	TGATGCAT	GCTACTGA	CACCTGCC	ATGGAATG	551	742	44.1	837.9	88.8647	IGM-HiSeq4000-107-1B; 8-24-17; 151,8,8,151	3nM	0.33	17-0480-04_H3188_TissueNormal	5.66893
9	JL_17012_M17-2423	10XG WGS and WES	10XTEST11	1	IGM-HiSeq4000-106-A; 8-21-17; 151,8,151	3nM	1.25	17-0482-03_H3087_BloodNormal	Puregene	0.9985	1.24812	2017-08-10	530	841	2017-08-14	SI-GA-G1	ATGAATCT	GATCTCAG	CCAGGAGC	TGCTCGTA	601	737	29.45	559.55	32	IGM-HiSeq4000-107-1B; 8-24-17; 151,8,8,151	3nM	0.33	17-0482-04_H3087_BloodNormal	8.48896
1	JL_17001_M17-1537	10XG WGS and WES	10XTEST4	1	BGC-HiSeq4000-075; 5-5-17; 151,8,8,151	3nM	1.5	17-0019-03_H1575_Normal	AllPrep DNA	1.095	1.36875	2017-05-02	511	850	2017-05-03	SI-GA-B6	CGTTAATC	GCCACGCT	TTACTCAG	AAGGGTGA	590	741	28.7	545.3	38.4721	BGC-HiSeq4000-075; 5-5-17; 151,8,8,151	3nM	0.5	17-0019-04_H1575_Normal	8.7108	2017-05-04	12	2	4	509	683	27.5
1	JL_17001_M17-1537	10XG WGS and WES	10XTEST4	2	BGC-HiSeq4000-075; 5-5-17; 151,8,8,151	3nM	1.5	17-0020-03_H1576_Tumor	QIAamp DNA	1.17	1.4625	2017-05-02	578	867	2017-05-03	SI-GA-B7	AAACCTCA	GCCTTGGT	CTGGACTC	TGTAGAAG	611	760	15.8	300.2	7.49609	BGC-HiSeq4000-075; 5-5-17; 151,8,8,151	3nM	0.5	17-0020-04_H1576_Tumor	15.8228	2 Samples pooled together
2	JL_17002_M17-1836	10XG WGS and WES	10XTEST7	3	BGC-HiSeq4000-084; 6-2-17; 151,8,151	3nM	1.5	17-0094-03_H2090_Tumor	AllPrep DNA	1.195	1.49375	2017-05-24	514	875	2017-05-25	SI-GA-D9	AGGAGATG	GATGTGGT	CTACATCC	TCCTCCAA	543	698	25.35	456.3	31.7766	BGC-HiSeq4000-084; 6-2-17; 151,8,151	3nM	0.5	17-0094-04_H2090_Tumor	9.86193	2017-05-26	12	2	4	560	688	22.4
2	JL_17002_M17-1836	10XG WGS and WES	10XTEST7	4	BGC-HiSeq4000-084; 6-2-17; 151,8,151	3nM	1.5	17-0095-03_H2091_Normal	QIAamp DNA	0.97	1.2125	2017-05-24	559	898	2017-05-25	SI-GA-D10	CAATACCC	TGTCTATG	ACCACGAA	GTGGGTGT	530	691	33.3	599.4	48.5848	BGC-HiSeq4000-084; 6-2-17; 151,8,151	3nM	0.5	17-0095-04_H2091_Normal	7.50751	2 Samples pooled together
3	JL_17003_M17-1870	10XG WGS and WES	10XTEST8	1	BGC-HiSeq4000-088; 6-19-17; 151,8,151	3nM	1.33	17-0216-03_H2089_Tumor	AllPrep DNA	1.0635	1.32937	2017-06-12	605	839	2017-06-13	SI-GA-E3	AGGTATTG	CTCCTAGT	TCAAGGCC	GATGCCAA	540	683	28.3	537.7	49.7064	BGC-HiSeq4000-089; 6-21-17; 151,8,8,151	3nM	0.25	17-0216-04_H2089_Tumor	8.83392	2017-06-14	9	2	4	509	638	29.6
3	JL_17003_M17-1870	10XG WGS and WES	10XTEST8	2	BGC-HiSeq4000-088; 6-19-17; 151,8,151	3nM	1.33	17-0217-03_H2217_Normal	QIAamp DNA	1.07	1.3375	2017-06-12	598	814	2017-06-13	SI-GA-E4	TTCGCCCT	GGATGGGC	AATCAATG	CCGATTAA	570	726	34.65	658.35	48.382	BGC-HiSeq4000-089; 6-21-17; 151,8,8,151	3nM	0.25	17-0217-04_H2217_Normal	7.21501	8 Samples pooled together
4	JL_17004_M17-1862	10XG WGS and WES	10XTEST8	3	BGC-HiSeq4000-088; 6-19-17; 151,8,151	3nM	1.33	17-0219-03_H2218_Tumor	AllPrep DNA	1.09	1.3625	2017-06-12	567	857	2017-06-13	SI-GA-E5	CATTAGCG	TTCGCTGA	ACAAGAAT	GGGCTCTC	598	729	36.45	692.55	43.1359	BGC-HiSeq4000-089; 6-21-17; 151,8,8,151	3nM	0.25	17-0219-04_H2218_Tumor	6.85871
4	JL_17004_M17-1862	10XG WGS and WES	10XTEST8	4	BGC-HiSeq4000-088; 6-19-17; 151,8,151	3nM	1.33	17-0220-03_H2219_Normal	QIAamp DNA	1.07	1.3375	2017-06-12	579	847	2017-06-13	SI-GA-E6	CTGCGGCT	GACTCAAA	AGAAACTC	TCTGTTGG	551	708	38.2	725.8	44.0185	BGC-HiSeq4000-089; 6-21-17; 151,8,8,151	3nM	0.25	17-0220-04_H2219_Normal	6.5445
5	JL_17005_M17-1890	10XG WGS and WES	10XTEST8	5	BGC-HiSeq4000-088; 6-19-17; 151,8,151	3nM	1.33	17-0222-03_H2220_Tumor	AllPrep DNA	1.04	1.3	2017-06-12	568	892	2017-06-13	SI-GA-E7	CACGCCTT	GTATATAG	TCTCGGGC	AGGATACA	592	745	32.1	609.9	28.7684	BGC-HiSeq4000-089; 6-21-17; 151,8,8,151	3nM	0.25	17-0222-04_H2220_Tumor	7.78816
5	JL_17005_M17-1890	10XG WGS and WES	10XTEST8	6	BGC-HiSeq4000-088; 6-19-17; 151,8,151	3nM	1.33	17-0223-03_H2221_Normal	QIAamp DNA	0.995	1.24375	2017-06-12	434	830	2017-06-13	SI-GA-E8	ATAGTTAC	TGCTGAGT	CCTACGTA	GAGCACCG	543	701	37.25	707.75	52.8203	BGC-HiSeq4000-089; 6-21-17; 151,8,8,151	3nM	0.25	17-0223-04_H2221_Normal	6.71141
6	JL_17006_M17-1974	10XG WGS and WES	10XTEST8	7	BGC-HiSeq4000-089; 6-21-17; 151,8,8,151	3nM	1.5	17-0303-03_H2315_Tumor	AllPrep DNA	1.06	1.325	2017-06-12	474	825	2017-06-13	SI-GA-E9	TTGTTTCC	GGAGGAGG	CCTAACAA	AACCCGTT	562	712	38.8	737.2	47.7331	BGC-HiSeq4000-089; 6-21-17; 151,8,8,151	3nM	0.25	17-0303-04_H2315_Tumor	6.4433
6	JL_17006_M17-1974	10XG WGS and WES	10XTEST8	8	BGC-HiSeq4000-089; 6-21-17; 151,8,8,151	3nM	1.5	17-0304-03_H2316_Normal	QIAamp DNA	1.055	1.31875	2017-06-12	465	841	2017-06-13	SI-GA-E10	AAATGTGC	GGGCAAAT	TCTATCCG	CTCGCGTA	550	699	40.45	768.55	55.0039	BGC-HiSeq4000-089; 6-21-17; 151,8,8,151	3nM	0.25	17-0304-04_H2316_Normal	6.18047
